# Supplementary material for: miRNA/mRNA analysis of increased TGF-β pathways drive epithelial-mesenchymal transition and regulatory T cell differentiation
Source: bioRxiv. 2025 Jun 26:2025.06.23.661210. Preprint. [Version 1] doi: 10.1101/2025.06.23.661210 (PMC12262693; doi:10.1101/2025.06.23.661210)
Supplement: Supplement 1 [file media-1.zip]

Archive with 20 entries (20 files):
- Supp Table 1.docx
- __MACOSX/._Supp Table 1.docx
- Supp Table 2.docx
- __MACOSX/._Supp Table 2.docx
- Supp Table 3.docx
- __MACOSX/._Supp Table 3.docx
- Supp Table 4.docx
- __MACOSX/._Supp Table 4.docx
- Supp Table 5.docx
- __MACOSX/._Supp Table 5.docx
- Supp Table 6.docx
- __MACOSX/._Supp Table 6.docx
- Supp Table 7.docx
- __MACOSX/._Supp Table 7.docx
- Supp Table 8.docx
- __MACOSX/._Supp Table 8.docx
- Supp Table 9.docx
- __MACOSX/._Supp Table 9.docx
- Supp Table 10.docx
- __MACOSX/._Supp Table 10.docx
